# Supplementary material for: Mitochondrial damage and IL-1β production in monocytes caused by Neospora caninum infection are mediated by dense granule protein 7 and prohibitins
Source: Front Immunol. 2025 Nov 20;16:1408992. doi: 10.3389/fimmu.2025.1408992 (PMC12675473; doi:10.3389/fimmu.2025.1408992)
Supplement: Supplementary file 1 [file DataSheet1.xlsx]

## Sheet: Sheet1
Table S1. List of proteins detected as NcGRA7-interacting proteins by immuneprecipitation of NcGRA7 fused with FLAG using anti-FLAG antibody
Band#1
Description	Score	coverage	Num. of matches	Mass	Accession	emPAI	Database
XPO1 Exportin-1	446	20.5	31	124447	IPI00298961	1.85	IPI_human
ATP2A2 Isoform 2 of Sarcoplasmic/endoplasmic reticulum calcium ATPase 2	405	16.6	17	111103	IPI00177817	1.15	IPI_human
CSE1L Isoform 1 of Exportin-2	295	17.1	20	111145	IPI00022744	1.15	IPI_human
ATP1A1 Isoform Long of Sodium/potassium-transporting ATPase subunit alpha-1	149	10.6	9	114135	IPI00006482	0.42	IPI_human
XPOT Exportin-T	135	12.1	10	111148	IPI00306290	0.57	IPI_human
EXOC4 Exocyst complex component 4	134	9.1	12	111170	IPI00059279	0.37	IPI_human
XPO7 Exportin-7	131	5.8	7	125196	IPI00302458	0.27	IPI_human
NPEPPS Puromycin-sensitive aminopeptidase	124	11.9	10	103895	IPI00026216	0.62	IPI_human
GEMIN4 Component of gems 4	112	5.9	5	121728	IPI00027717	0.23	IPI_human
USO1 Isoform 2 of General vesicular transport factor p115	104	7.7	6	110039	IPI00031583	0.31	IPI_human
Band#2
Description	Score	coverage	Num. of matches	Mass	Accession	emPAI	Database
HSPA1B;HSPA1A Heat shock 70 kDa protein 1A/1B	449	27.1	25	70294	IPI00304925	1.61	IPI_human
HSPA1B;HSPA1A cDNA FLJ54408, highly similar to Heat shock 70 kDa protein 1	405	27.3	22	64170	IPI00911039	1.52	IPI_human
HSPA8 Isoform 1 of Heat shock cognate 71 kDa protein	404	26.6	21	71082	IPI00003865	1.58	IPI_human
SLC25A13 Calcium-binding mitochondrial carrier protein Aralar2	224	18.1	15	74528	IPI00007084	0.8	IPI_human
SLC25A12 Calcium-binding mitochondrial carrier protein Aralar1	102	13.4	10	75114	IPI00386271	0.53	IPI_human
HSPA9 Stress-70 protein, mitochondrial	208	23	15	73920	IPI00007765	0.9	IPI_human
Band#3
Description	Score	coverage	Num. of matches	Mass	Accession	emPAI	Database
EIF4A1 Eukaryotic initiation factor 4A-I	263	18.5	10	46353	IPI00025491	0.97	IPI_human
ARMC6 Isoform 1 of Armadillo repeat-containing protein 6	162	9.2	5	55191	IPI00020196	0.33	IPI_human
DDOST Dolichyl-diphosphooligosaccharide--protein glycosyltransferase 48 kDa subunit	144	14	6	50940	IPI00297084	0.59	IPI_human
DNAJA1 DnaJ homolog subfamily A member 1	140	12.6	9	45581	IPI00012535	0.54	IPI_human
EIF4A3 Eukaryotic initiation factor 4A-III	114	15.1	6	47126	IPI00009328	0.65	IPI_human
BZW2 Basic leucine zipper and W2 domain-containing protein 2	110	17.7	9	48360	IPI00022305	1.08	IPI_human
TRIP13 Isoform 1 of Pachytene checkpoint protein 2 homolog	100	8.3	3	48863	IPI00003505	0.27	IPI_human
ATXN10 Ataxin-10	100	11.6	8	54196	IPI01019005	0.55	IPI_human
Band#4
Description	Score	coverage	Num. of matches	Mass	Accession	emPAI	Database
ACTB Actin, cytoplasmic 1	173	26.1	15	42052	IPI00021439	2.08	IPI_human
UQCRC2 Cytochrome b-c1 complex subunit 2, mitochondrial	101	11.3	6	48584	IPI00305383	0.38	IPI_human
Band#5
Description	Score	coverage	Num. of matches	Mass	Accession	emPAI	Database
PHB Prohibitin	152	22.4	11	29843	IPI00017334	1.2	IPI_human
RPS3 40S ribosomal protein S3	147	29.6	11	26842	IPI00011253	1.77	IPI_human
SLC25A5 ADP/ATP translocase 2	143	13.8	8	33059	IPI00007188	0.61	IPI_human
SLC25A6 ADP/ATP translocase 3	129	13.8	4	33073	IPI00291467	0.61	IPI_human
